# Supplementary material for: ﻿Species delimitation in the genus Klebsormidium (Klebsormidiophyceae, Charophyta), including description of Klebsormidium mirabile sp. nov. with high content of polyunsaturated fatty acids
Source: PhytoKeys. 2025 Nov 7;266:53–74. doi: 10.3897/phytokeys.266.158514 (PMC12679119; doi:10.3897/phytokeys.266.158514)
Supplement: XML Treatment for Klebsormidium mirabile [file phytokeys.266.158514-treatment1.xml]

<!DOCTYPE tp:taxon-treatment
  PUBLIC "-//TaxonX//DTD Taxonomic Treatment Publishing DTD v0 20100105//EN" "tax-treatment-NSO.dtd">
<tp:taxon-treatment xmlns:tp="http://www.plazi.org/taxpub"><tp:treatment-meta><kwd-group><label>Taxon classification</label><kwd>
              <named-content content-type="kingdom">Plantae</named-content>
            </kwd><kwd>
              <named-content content-type="order">Klebsormidiales</named-content>
            </kwd><kwd>
              <named-content content-type="family">Klebsormidiaceae</named-content>
            </kwd></kwd-group><mixed-citation publication-type="journal"><person-group><name><surname>Tukhtaboeva</surname><given-names>Yulduzkhon</given-names></name><name><surname>Krivina</surname><given-names>Elena</given-names></name><name><surname>Redkina</surname><given-names>Vera</given-names></name><name><surname>Portnov</surname><given-names>Aleksey</given-names></name><name><surname>Sinetova</surname><given-names>Maria</given-names></name><name><surname>Temraleeva</surname><given-names>Anna</given-names></name></person-group><article-title>﻿Species delimitation in the genus <italic><tp:taxon-name><tp:taxon-name-part taxon-name-part-type="genus" reg="Klebsormidium">Klebsormidium</tp:taxon-name-part></tp:taxon-name></italic> (<tp:taxon-name><tp:taxon-name-part taxon-name-part-type="class">Klebsormidiophyceae</tp:taxon-name-part></tp:taxon-name>, <tp:taxon-name><tp:taxon-name-part taxon-name-part-type="phylum">Charophyta</tp:taxon-name-part></tp:taxon-name>), including description of <italic><tp:taxon-name><tp:taxon-name-part taxon-name-part-type="genus" reg="Klebsormidium">Klebsormidium</tp:taxon-name-part> <tp:taxon-name-part taxon-name-part-type="species" reg="mirabile">mirabile</tp:taxon-name-part></tp:taxon-name></italic> sp. nov. with high content of polyunsaturated fatty acids</article-title><source>PhytoKeys</source><day>07</day><month>11</month><year>2025</year><volume>266</volume><fpage>53</fpage><lpage>74</lpage><pub-id pub-id-type="doi">10.3897/phytokeys.266.158514</pub-id></mixed-citation></tp:treatment-meta><tp:nomenclature><label>﻿</label><tp:taxon-name><object-id xmlns:xlink="http://www.w3.org/1999/xlink" content-type="arpha" xlink:type="simple">6F0723F0-49D5-5A7F-8944-ED3C86148F34</object-id>
            <tp:taxon-name-part taxon-name-part-type="genus" reg="Klebsormidium">Klebsormidium</tp:taxon-name-part>
            <tp:taxon-name-part taxon-name-part-type="species" reg="mirabile">mirabile</tp:taxon-name-part>
          </tp:taxon-name><tp:taxon-authority>Tukhtaboeva, Krivina, Redkina &amp; Temraleeva</tp:taxon-authority><tp:taxon-status xmlns:xlink="http://www.w3.org/1999/xlink" xlink:type="simple">sp. nov.</tp:taxon-status></tp:nomenclature><tp:treatment-sec sec-type="description" id="SECID0E31AG"><title>Description.</title><p>Filaments predominantly uniseriate and unbranched, curved, with a medium or long length (over 100 cells), easily disintegrated into short fragments (sometimes unicellular) and forming flake-like colonies in liquid culture and felt-like colonies with clusters of air filaments on agar plate. In young cultures cells mostly cylindrical or barrel-shaped with moderately thickened cell walls (sometimes with H-pieces) and slightly visible or prominent constrictions near the cross walls. Cell sizes (5.7)7.1–18.6(24)×7.2–10.5 µm with a length to width ratio of 0.6–3. In old cultures cells elongated, barrel- or bean-like, often curved or asymmetrical. Chloroplast single and parietal, girdle-shaped with a wavy or smooth margin, which occupied more than one half of cell periphery. Pyrenoid single, spherical, small and compact, surrounded by several distinct starch grains. Nucleus clearly visible and situated opposite to the pyrenoid. Mucilage present. Vegetative multiplication by fragmentation of filaments into unicellular or few-cellular fragments. Zoospores, aplanospores, gametes, akinetes not observed.</p></tp:treatment-sec><tp:treatment-sec sec-type="Holotype" id="SECID0EB2AG"><title>Holotype.</title><p>Cryopreserved material in a metabolically inactive state from authentic culture <named-content xmlns:xlink="http://www.w3.org/1999/xlink" content-type="dwc:institutional_code" xlink:title="The All-Russian Collection of Microorganisms" xlink:href="http://grbio.org/institution/all-russian-collection-microorganisms" xlink:type="simple">VKM</named-content> Al-436 stored under designation <named-content xmlns:xlink="http://www.w3.org/1999/xlink" content-type="dwc:institutional_code" xlink:title="The All-Russian Collection of Microorganisms" xlink:href="http://grbio.org/institution/all-russian-collection-microorganisms" xlink:type="simple">VKM</named-content> Al-436cryo in the All-Russian Collection of Microorganisms (<named-content xmlns:xlink="http://www.w3.org/1999/xlink" content-type="dwc:institutional_code" xlink:title="The All-Russian Collection of Microorganisms" xlink:href="http://grbio.org/institution/all-russian-collection-microorganisms" xlink:type="simple">VKM</named-content>) at the Skryabin Institute of Biochemistry and Physiology of Microorganisms at the Pushchino Biological Research Center of the Russian Academy of Sciences, Pushchino, Russia.</p></tp:treatment-sec><tp:treatment-sec sec-type="Authentic culture" id="SECID0ET2AG"><title>Authentic culture.</title><p>Culture of authentic strain <named-content xmlns:xlink="http://www.w3.org/1999/xlink" content-type="dwc:institutional_code" xlink:title="The All-Russian Collection of Microorganisms" xlink:href="http://grbio.org/institution/all-russian-collection-microorganisms" xlink:type="simple">VKM</named-content> Al-436 was kept at the All-Russian Collection of Microorganisms (<named-content xmlns:xlink="http://www.w3.org/1999/xlink" content-type="dwc:institutional_code" xlink:title="The All-Russian Collection of Microorganisms" xlink:href="http://grbio.org/institution/all-russian-collection-microorganisms" xlink:type="simple">VKM</named-content>) at the Skryabin Institute of Biochemistry and Physiology of Microorganisms at the Pushchino Biological Research Center of the Russian Academy of Sciences, Pushchino, Russia.</p></tp:treatment-sec><tp:treatment-sec sec-type="Representative illustration" id="SECID0EB3AG"><title>Representative illustration.</title><p>Fig. <xref ref-type="fig" rid="F1">1A–H</xref>.</p></tp:treatment-sec><tp:treatment-sec sec-type="Molecular analyses" id="SECID0EL3AG"><title>Molecular analyses.</title><p>Phylotype (<ext-link xmlns:xlink="http://www.w3.org/1999/xlink" ext-link-type="gen" xlink:href="OR838744" xlink:type="simple">OR838744</ext-link>) differs from other species of genus <italic><tp:taxon-name><tp:taxon-name-part taxon-name-part-type="genus" reg="Klebsormidium">Klebsormidium</tp:taxon-name-part></tp:taxon-name></italic> in <italic>rbc</italic>L phylogeny.</p></tp:treatment-sec><tp:treatment-sec sec-type="habitat" id="SECID0E63AG"><title>Habitat.</title><p>Soil.</p></tp:treatment-sec><tp:treatment-sec sec-type="type locality" id="SECID0EE4AG"><title>Type locality.</title><p>Uzbekistan, the Chust district of the Namangan region, from soil of the Chust-Pop Hills in the Fergana Valley, <named-content xmlns:xlink="http://www.w3.org/1999/xlink" content-type="dwc:verbatimCoordinates" xlink:type="simple"><named-content content-type="geo-json" specific-use="{&#34;type&#34;:&#34;Point&#34;,&#34;coordinates&#34;:[70.995767,40.876983]}" id="NCID0EN4AG" xlink:type="simple">40°52'37.14"N, 70°59'44.76"E</named-content></named-content>.</p></tp:treatment-sec><tp:treatment-sec sec-type="etymology" id="SECID0ES4AG"><title>Etymology.</title><p>The specific epithet is coined for the wonderful appearance of our new species.</p></tp:treatment-sec><tp:treatment-sec><!--Section generated to contain objects referenced in tp:taxon-treatment.--><fig id="F1" position="float" orientation="portrait"><object-id xmlns:xlink="http://www.w3.org/1999/xlink" content-type="doi" xlink:type="simple">10.3897/phytokeys.266.158514.figure1</object-id><object-id xmlns:xlink="http://www.w3.org/1999/xlink" content-type="zenodo_dep_id" xlink:type="simple">17563086</object-id><object-id xmlns:xlink="http://www.w3.org/1999/xlink" content-type="arpha" xlink:type="simple">BB5CDD93-3F99-5483-8876-3442BFC49AFF</object-id><label>Figure 1.</label><caption><p>Morphology of strain <italic><tp:taxon-name><tp:taxon-name-part taxon-name-part-type="genus" reg="Klebsormidium">Klebsormidium</tp:taxon-name-part></tp:taxon-name></italic> sp. <named-content xmlns:xlink="http://www.w3.org/1999/xlink" content-type="dwc:institutional_code" xlink:title="The All-Russian Collection of Microorganisms" xlink:href="http://grbio.org/institution/all-russian-collection-microorganisms" xlink:type="simple">VKM</named-content> Al-436. A. General view of filaments and solitary cells; B. Cell with “papilla” (marked with arrow); C. H-pieces of cell wall; D. Cells with clearly visible nucleus and nucleolus; E. Formation of biseriate filaments; F. Flake-like colonies in liquid culture; G. Felt-like colonies on agar plate; H. Clusters of air filaments on agar plate; I. Clusters of filaments stained with India ink. Scale bars: 10 μm (A–E), 50 μm (H–I).</p></caption><graphic xmlns:xlink="http://www.w3.org/1999/xlink" xlink:href="phytokeys-266-053_article-158514__-g001.jpg" position="float" orientation="portrait" xlink:type="simple" id="oo_1460476.jpg"><uri content-type="original_file" xlink:type="simple">https://binary.pensoft.net/fig/1460476</uri></graphic></fig></tp:treatment-sec></tp:taxon-treatment>
